# Supplementary material for: Influence of Rurality on Oral Cancer Trends among Organisation for Economic Co-Operation and Development (OECD) Member Countries—A Scoping Review
Source: Cancers (Basel). 2024 Aug 24;16(17):2957. doi: 10.3390/cancers16172957 (PMC11394544; doi:10.3390/cancers16172957)
Supplement: Supplementary file 1 [file cancers-16-02957-s001.zip]

Archive with 1 entries (1 files):
- cancers-3108915-supplementary.pdf
